# Supplementary material for: Healthy lifestyle practice correlates with decreased obesity prevalence in individuals with high polygenic risk: TMM CommCohort study
Source: J Hum Genet. 2024 Aug 22;70(1):9–15. doi: 10.1038/s10038-024-01280-3 (PMC11700849; doi:10.1038/s10038-024-01280-3)
Supplement: Supplementary file 2 — Table S1 [file 10038_2024_1280_MOESM2_ESM.xlsx]

## Sheet: Sheet1
Table S1. Association of obesity with PGS using alternative models
Model	PGS IDa	AUC [95% CI]b
Present study	-	0.62 [0.61–0.63]
GBE_INI21001	PGS001228	0.60 [0.59–0.62]
portability-ldpred2_278	PGS002033	0.55 [0.54–0.56]
portability-ldpred2_log_BMI	PGS002161	0.61 [0.60–0.62]
a. IDs in PGS catalog (https://www.pgscatalog.org/).
b. AUC and CI (DeLong) was calculated by R package ‘pROC’.
PGS, polygenic risk score; AUC, area under the curve; CI, confidence interval.
