# Supplementary material for: Healthy lifestyle practice correlates with decreased obesity prevalence in individuals with high polygenic risk: TMM CommCohort study
Source: J Hum Genet. 2024 Aug 22;70(1):9–15. doi: 10.1038/s10038-024-01280-3 (PMC11700849; doi:10.1038/s10038-024-01280-3)
Supplement: Supplementary file 3 — Table S2 [file 10038_2024_1280_MOESM3_ESM.xlsx]

## Sheet: Sheet1
Table S2. Prevalence of obesity by percentile
	Percentilea	TMM67K	TMM18K	TMM8K
Prevalence, %	1	11.7	7.6	8.8
	50	30.9	26.7	26.5
	100	59.8	47.1	57.4
Prevalence (adjusted)b, %	1	0	0	0
	50	19.1	19.1	17.6
	100	48.1	39.5	48.5
a, percentile of PGS in dataset.
b, adjusted prevalence at baseline (1st percentile) to zero.
TMM, Tohoku Medical Megabank.
