# Supplementary material for: Healthy lifestyle practice correlates with decreased obesity prevalence in individuals with high polygenic risk: TMM CommCohort study
Source: J Hum Genet. 2024 Aug 22;70(1):9–15. doi: 10.1038/s10038-024-01280-3 (PMC11700849; doi:10.1038/s10038-024-01280-3)
Supplement: Supplementary file 4 — Table S3 [file 10038_2024_1280_MOESM4_ESM.xlsx]

## Sheet: Sheet1
Table S3. PGS accuracy in detecting different obesity criteria
Obesity measure	Dataset	AUC [95% CI]a
BMI	TMM67K	0.62 [0.62–0.63]
	TMM18K	0.62 [0.61–0.64]
	TMM8K	0.63 [0.61–0.64]
Waist circumference	TMM67K	0.59 [0.58–0.60]
	TMM18K	0.58 [0.57–0.59]
	TMM8K	0.59 [0.58–0.61]
Body fat percentage	TMM18K	0.58 [0.57–0.59]
Visceral fat area	TMM8K	0.58 [0.56–0.60]
a. AUC and CI (DeLong) was calculated by R package ‘pROC’.
PGS, polygenic score; TMM, Tohoku Medical Megabank; BMI, body mass index; AUC, area under the curve; CI, confidence interval.
