# Supplementary material for: Healthy lifestyle practice correlates with decreased obesity prevalence in individuals with high polygenic risk: TMM CommCohort study
Source: J Hum Genet. 2024 Aug 22;70(1):9–15. doi: 10.1038/s10038-024-01280-3 (PMC11700849; doi:10.1038/s10038-024-01280-3)
Supplement: Supplementary file 5 — Table S4 [file 10038_2024_1280_MOESM5_ESM.xlsx]

## Sheet: Sheet1
Table S4. Quintile rangesa of lifestyle traits
	Quintile	TMM67K	TMM18K	TMM8K
DLA, MET-h/d	1	≤12.1	≤11.6	≤12.5
	2	12.2–17.4	11.8–15.1	12.6–16.5
	3	17.5–22.5	15.4–19.6	16.6–20.9
	4	22.6–32.5	19.8–26.1	21.0-29.0
	5	≥32.6	≥26.2	≥29.1
LTE, MET-h/d	1	≤0	≤0	≤0
	2	0.1–0.5	0.1–0.8	0.1–0.3
	3	0.5–1.8	0.8–2.1	0.3–1.2
	4	1.8–4.7	2.2-4.5	1.2–3.1
	5	≥4.7	≥4.5	≥3.1
Sodium intake, g/d	1	≤3.2	≤3.0	≤3.3
	2	3.2–3.7	3.0–3.5	3.3–3.8
	3	3.7–4.2	3.5–3.9	3.8–4.2
	4	4.2–4.7	3.9–4.4	4.2–4.8
	5	≥4.7	≥ 4.4	≥4.8
A, range represented in “≥ minimum value,” “≤ maximum value,” or “minimum–maximum” manner. TMM, Tohoku Medical Megabank; DLA, daily life activities; LTE, leisure-time exercise； MET, metabolic equivalent.
