# Supplementary material for: Healthy lifestyle practice correlates with decreased obesity prevalence in individuals with high polygenic risk: TMM CommCohort study
Source: J Hum Genet. 2024 Aug 22;70(1):9–15. doi: 10.1038/s10038-024-01280-3 (PMC11700849; doi:10.1038/s10038-024-01280-3)
Supplement: Supplementary file 6 — Table S5 [file 10038_2024_1280_MOESM6_ESM.xlsx]

## Sheet: Sheet1
Table S5. Sensitivity analysis for normalization: obesity risk
Dataset	Group (range)a	Normalizationb	ORc	OR 95% CI lower	OR 95% CI upper	Q	I2	Phet
TMM8K	1st-10th	Each	1 (baseline)	-	-
		Pooled	1 (baseline)	-	-
	11th-90th	Each	2.08754	1.68542	2.6092
		Pooled	2.14091	1.71788	2.69453
	91st-100th	Each	5.08914	3.93847	6.61804
		Pooled	5.11407	3.95834	6.65577
TMM18K	1st-10th	Each	1 (baseline)	-	-
		Pooled	1 (baseline)	-	-
	11th-90th	Each	2.65161	2.19472	3.23088
		Pooled	2.74974	2.23324	3.4222
	91st-100th	Each	5.63381	4.52763	7.05387
		Pooled	5.78948	4.58826	7.36778
TMM67K	1st-10th	Each	1 (baseline)	-	-
		Pooled	1 (baseline)	-	-
	11th-90th	Each	2.24169	2.07284	2.42718
		Pooled	2.24146	2.07398	2.4253
	91st-100th	Each	4.66936	4.25111	5.13295
		Pooled	4.67546	4.25795	5.13797
Meta analysis	1st-10th	Each	1 (baseline)	-	-	-	-	-
(fixed-effect model)		Pooled	1 (baseline)	-	-	-	-	-
	11th-90th	Each	2.27421	2.12197	2.43736	3.14035	0.363127	0.208009
		Pooled	2.28095	2.1271	2.44593	3.44253	0.419031	0.17884
	91st-100th	Each	4.83329	4.4516	5.2477	2.50261	0.200835	0.286131
		Pooled	4.843	4.45829	5.2609	2.89123	0.308253	0.235601
a, PGS percentile range; b, normalization in each dataset or after pooling all (TMM8K, TMM18K, TMM67K) dataset; c, OR where the loweset PGS group (1st-10th) was the beseline. TMM, Tohoku Medical Megabank; PGS, polygenic score; OR, odds ratio.
