# Supplementary material for: Healthy lifestyle practice correlates with decreased obesity prevalence in individuals with high polygenic risk: TMM CommCohort study
Source: J Hum Genet. 2024 Aug 22;70(1):9–15. doi: 10.1038/s10038-024-01280-3 (PMC11700849; doi:10.1038/s10038-024-01280-3)
Supplement: Supplementary file 7 — Table S6 [file 10038_2024_1280_MOESM7_ESM.xlsx]

## Sheet: Sheet1
Table S6. Sensitivity analysis for normalization: LTE and PGS
Dataset	Group (range)a	METs (each quintile or trend)	Normalizationb	ORc	OR 95% CI lower	OR 95% CI upper	Q	I2	Phet
TMM8K	1st-10th	1	Each	1 (baseline)	-	-
			Pooled	1 (baseline)	-	-
		2	Each	0.66112	0.282759	1.41249
			Pooled	0.686027	0.292063	1.47508
		3	Each	0.485364	0.247127	0.911783
			Pooled	0.41383	0.202585	0.799442
		4	Each	0.328863	0.158281	0.640165
			Pooled	0.248266	0.108584	0.514404
		5	Each	0.645834	0.351345	1.16126
			Pooled	0.608531	0.326958	1.10579
		Trend (1-5)	Each	0.830355	0.709526	0.969294
			Pooled	0.813122	0.690878	0.954072
	11th-90th	1	Each	1.44485	1.00568	2.12161
			Pooled	1.39599	0.966414	2.06191
		2	Each	1.53397	1.0309	2.32245
			Pooled	1.4563	0.972794	2.21891
		3	Each	1.39504	0.961569	2.06588
			Pooled	1.38201	0.947747	2.05798
		4	Each	1.26674	0.871641	1.87861
			Pooled	1.24451	0.851934	1.85605
		5	Each	1.17947	0.81017	1.75185
			Pooled	1.12593	0.768825	1.68285
		Trend (1-5)	Each	0.949212	0.909118	0.991002
			Pooled	0.949909	0.909427	0.992122
	91st-100th	1	Each	3.98527	2.52616	6.3776
			Pooled	3.65861	2.3391	5.81044
		2	Each	4.29905	2.42257	7.70705
			Pooled	4.19706	2.40882	7.39363
		3	Each	2.83569	1.7282	4.69679
			Pooled	2.56083	1.56744	4.22538
		4	Each	2.46441	1.49434	4.09658
			Pooled	2.33259	1.42449	3.85468
		5	Each	3.55324	2.17453	5.88465
			Pooled	3.47698	2.15745	5.68466
		Trend (1-5)	Each	0.929439	0.832406	1.03696
			Pooled	0.934113	0.842519	1.03496
TMM18K	1st-10th	1	Each	1 (baseline)	-	-
			Pooled	1 (baseline)	-	-
		2	Each	0.922296	0.505457	1.67073
			Pooled	0.854276	0.442231	1.63317
		3	Each	0.957138	0.531438	1.7182
			Pooled	0.715164	0.361999	1.38827
		4	Each	0.71457	0.389048	1.29984
			Pooled	0.784638	0.413875	1.48049
		5	Each	0.60176	0.324536	1.1023
			Pooled	0.508054	0.250115	1.00462
		Trend (1-5)	Each	0.872257	0.754275	1.00729
			Pooled	0.864034	0.733573	1.01552
	11th-90th	1	Each	2.88272	1.93268	4.46729
			Pooled	2.72778	1.77345	4.38923
		2	Each	2.25245	1.50631	3.49771
			Pooled	2.14405	1.39065	3.45644
		3	Each	2.18774	1.46281	3.39762
			Pooled	2.1265	1.3792	3.42825
		4	Each	1.76931	1.17989	2.75373
			Pooled	1.67183	1.08138	2.70109
		5	Each	1.64536	1.0964	2.56239
			Pooled	1.58767	1.02648	2.56601
		Trend (1-5)	Each	0.868747	0.836225	0.902424
			Pooled	0.872549	0.839882	0.906382
	91st-100th	1	Each	5.61204	3.51787	9.20645
			Pooled	5.38894	3.31561	9.07767
		2	Each	5.30677	3.29437	8.77804
			Pooled	5.30929	3.23035	9.02832
		3	Each	4.048	2.49947	6.72168
			Pooled	3.85416	2.33611	6.57037
		4	Each	4.35344	2.69108	7.2245
			Pooled	4.13914	2.51006	7.0553
		5	Each	3.54388	2.18258	5.89762
			Pooled	3.20033	1.93248	5.47228
		Trend (1-5)	Each	0.914102	0.834118	1.00127
			Pooled	0.892867	0.818102	0.973924
TMM67K	1st-10th	1	Each	1 (baseline)	-	-
			Pooled	1 (baseline)	-	-
		2	Each	0.880311	0.656357	1.17433
			Pooled	0.864707	0.647405	1.14872
		3	Each	0.888835	0.677896	1.16241
			Pooled	0.87389	0.668842	1.13871
		4	Each	0.725371	0.551102	0.951581
			Pooled	0.703454	0.53604	0.919897
		5	Each	0.78021	0.596952	1.0174
			Pooled	0.744201	0.570754	0.967842
		Trend (1-5)	Each	0.948198	0.88926	1.01099
			Pooled	0.937607	0.879896	0.999017
	11th-90th	1	Each	2.22424	1.85847	2.67854
			Pooled	2.1693	1.81838	2.60314
		2	Each	2.15561	1.79248	2.60754
			Pooled	2.10627	1.75692	2.53906
		3	Each	1.89735	1.58115	2.2905
			Pooled	1.85294	1.54904	2.22906
		4	Each	1.79367	1.49428	2.16595
			Pooled	1.75158	1.46384	2.10775
		5	Each	1.65455	1.3773	1.9994
			Pooled	1.62097	1.35363	1.952
		Trend (1-5)	Each	0.927564	0.910866	0.944556
			Pooled	0.928233	0.911528	0.945232
	91st-100th	1	Each	4.53517	3.64825	5.6615
			Pooled	4.42353	3.56582	5.50903
		2	Each	4.87897	3.82759	6.23991
			Pooled	4.71971	3.70974	6.02299
		3	Each	4.33682	3.46733	5.44562
			Pooled	4.21303	3.37508	5.27806
		4	Each	3.82849	3.03801	4.84127
			Pooled	3.77095	2.99711	4.75955
		5	Each	3.03907	2.42065	3.82829
			Pooled	2.95073	2.35451	3.70913
		Trend (1-5)	Each	0.893717	0.852781	0.936461
			Pooled	0.894728	0.853467	0.937828
Meta analysis	1st-10th	1	Each	1 (baseline)	-	-	-	-	-
(random-effect model)			Pooled	1 (baseline)	-	-	-	-	-
		2	Each	0.863466	0.673323	1.10731	0.487092	0	0.783844
			Pooled	0.844377	0.657772	1.08392	0.280366	0	0.869199
		3	Each	0.811189	0.602899	1.09144	3.0679	0.348089	0.215682
			Pooled	0.694412	0.452857	1.06481	4.04006	0.504957	0.132652
		4	Each	0.599736	0.38862	0.92554	4.34397	0.539592	0.113951
			Pooled	0.549341	0.290712	1.03806	6.54684	0.694509	0.0378766
		5	Each	0.732855	0.584499	0.918867	0.782918	0	0.67607
			Pooled	0.694083	0.552144	0.872512	1.22058	0	0.543194
		Trend (1-5)	Each	0.903636	0.830886	0.982755	3.02798	0.339494	0.22003
			Pooled	0.892375	0.815714	0.976241	3.09516	0.35383	0.212762
	11th-90th	1	Each	2.09656	1.46897	2.99227	6.36842	0.68595	0.041411
			Pooled	2.01365	1.4285	2.8385	5.83905	0.657479	0.0539593
		2	Each	2.04854	1.72467	2.43323	2.42292	0.17455	0.297762
			Pooled	1.95654	1.59063	2.40662	2.66776	0.250308	0.263453
		3	Each	1.83077	1.54044	2.17582	2.76733	0.277281	0.250659
			Pooled	1.79661	1.53877	2.09765	2.39645	0.165432	0.30173
		4	Each	1.65667	1.35677	2.02287	2.60575	0.232467	0.271749
			Pooled	1.61113	1.31518	1.97367	2.43158	0.17749	0.296475
		5	Each	1.53939	1.27171	1.86342	2.46246	0.187805	0.291933
			Pooled	1.48244	1.19305	1.84203	2.76127	0.275695	0.251419
		Trend (1-5)	Each	0.914691	0.87031	0.961336	11.4937	0.825992	0.00319282
			Pooled	0.916408	0.87412	0.960741	10.3722	0.807176	0.00559392
	91st-100th	1	Each	4.58398	3.8155	5.50723	1.03986	0	0.594563
			Pooled	4.40304	3.66732	5.28637	1.25685	0	0.533432
		2	Each	4.87328	3.97175	5.97945	0.29659	0	0.862177
			Pooled	4.73398	3.85988	5.80603	0.368991	0	0.831524
		3	Each	3.96651	3.17135	4.96105	2.30492	0.132293	0.315858
			Pooled	3.67138	2.75531	4.89203	3.21874	0.378638	0.200014
		4	Each	3.60995	2.85091	4.57108	2.98106	0.329098	0.225253
			Pooled	3.44032	2.59413	4.56252	3.33587	0.400456	0.188637
		5	Each	3.18276	2.6267	3.85653	0.52367	0	0.769638
			Pooled	3.06064	2.52768	3.70596	0.394033	0	0.821177
		Trend (1-5)	Each	0.901821	0.867373	0.937636	0.516773	0	0.772297
			Pooled	0.899766	0.865825	0.935039	0.594055	0	0.743024
a, PGS percentile range; b, normalization in each dataset or after pooling all (TMM8K, TMM18K, TMM67K) dataset; c, OR where the loweset PGS group (1st-10th) was the beseline. TMM, Tohoku Medical Megabank; PGS, polygenic score; OR, odds ratio; METs, metabolic equivalent of task; LTE, leisure-time exercise.
