# Supplementary material for: Healthy lifestyle practice correlates with decreased obesity prevalence in individuals with high polygenic risk: TMM CommCohort study
Source: J Hum Genet. 2024 Aug 22;70(1):9–15. doi: 10.1038/s10038-024-01280-3 (PMC11700849; doi:10.1038/s10038-024-01280-3)
Supplement: Supplementary file 8 — Table S7 [file 10038_2024_1280_MOESM8_ESM.xlsx]

## Sheet: Sheet1
Table S7. Sensitivity analysis for normalization: sodium intake and PGS
Dataset	Group (range)a	Sodium intake (each quintile or trend)	Normalizationb	ORc	OR 95% CI lower	OR 95% CI upper	Q	I2	Phet
TMM8K	1st-10th	1	Each	1 (baseline)	-	-
			Pooled	1 (baseline)	-	-
		2	Each	1.38488	0.637915	3.05753
			Pooled	1.30145	0.591115	2.90002
		3	Each	1.5048	0.70859	3.27569
			Pooled	1.42427	0.66291	3.12488
		4	Each	1.80215	0.852973	3.91539
			Pooled	1.52092	0.697235	3.37397
		5	Each	3.59706	1.86267	7.35222
			Pooled	3.50012	1.80034	7.19041
		Trend (1-5)	Each	1.35613	1.16612	1.58469
			Pooled	1.34478	1.15165	1.57794
	11th-90th	1	Each	2.0879	1.19378	3.96302
			Pooled	2.03847	1.16445	3.87174
		2	Each	2.84229	1.63366	5.3744
			Pooled	2.74382	1.57535	5.19225
		3	Each	3.52242	2.02853	6.65098
			Pooled	3.41843	1.9666	6.45946
		4	Each	5.03136	2.90553	9.48096
			Pooled	4.89157	2.82171	9.22477
		5	Each	5.99469	3.46308	11.2935
			Pooled	5.65262	3.26174	10.6578
		Trend (1-5)	Each	1.30532	1.24846	1.36519
			Pooled	1.29669	1.23985	1.35654
	91st-100th	1	Each	4.51253	2.33197	9.24481
			Pooled	4.06679	2.11173	8.29839
		2	Each	9.67973	4.99815	19.9336
			Pooled	8.79364	4.59902	17.9118
		3	Each	10.4124	5.48502	21.0992
			Pooled	9.18166	4.88957	18.4324
		4	Each	9.02401	4.8198	18.0734
			Pooled	8.44514	4.56035	16.7636
		5	Each	14.1978	7.58014	28.488
			Pooled	14.7606	7.95196	29.3997
		Trend (1-5)	Each	1.24987	1.1218	1.39463
			Pooled	1.28704	1.16081	1.4292
TMM18K	1st-10th	1	Each	1 (baseline)	-	-
			Pooled	1 (baseline)	-	-
		2	Each	1.24777	0.612755	2.59918
			Pooled	1.52826	0.67525	3.60269
		3	Each	1.20443	0.596952	2.49368
			Pooled	1.28438	0.568491	3.02279
		4	Each	2.27722	1.19598	4.54104
			Pooled	2.85783	1.38782	6.35585
		5	Each	3.21661	1.72913	6.31573
			Pooled	3.50282	1.72059	7.73724
		Trend (1-5)	Each	1.37998	1.19384	1.60111
			Pooled	1.40228	1.19208	1.65824
	11th-90th	1	Each	2.42075	1.43848	4.41791
			Pooled	2.92247	1.60698	5.97648
		2	Each	3.27304	1.9519	5.95794
			Pooled	3.81021	2.10123	7.77656
		3	Each	4.25747	2.54332	7.74038
			Pooled	5.06636	2.79841	10.3292
		4	Each	5.08506	3.04151	9.23659
			Pooled	6.03386	3.33618	12.2932
		5	Each	8.19525	4.91029	14.8674
			Pooled	9.90727	5.48655	20.1629
		Trend (1-5)	Each	1.33923	1.29162	1.38891
			Pooled	1.34479	1.29686	1.39482
	91st-100th	1	Each	5.13029	2.85459	9.82852
			Pooled	6.00317	3.12474	12.7514
		2	Each	8.05696	4.4922	15.4267
			Pooled	9.98673	5.22966	21.1378
		3	Each	10.066	5.70572	19.0407
			Pooled	11.7112	6.20204	24.5951
		4	Each	9.36928	5.31125	17.72
			Pooled	11.3535	6.01646	23.8327
		5	Each	17.9004	10.1388	33.913
			Pooled	19.6637	10.4215	41.2952
		Trend (1-5)	Each	1.3039	1.19602	1.42311
			Pooled	1.28078	1.17953	1.39205
TMM67K	1st-10th	1	Each	1 (baseline)	-	-
			Pooled	1 (baseline)	-	-
		2	Each	1.26228	0.961825	1.65961
			Pooled	1.23909	0.946415	1.62487
		3	Each	1.92408	1.49371	2.48962
			Pooled	1.9027	1.48122	2.45465
		4	Each	1.88145	1.45557	2.44192
			Pooled	1.88168	1.46021	2.4344
		5	Each	2.5537	1.98144	3.30682
			Pooled	2.54684	1.98192	3.28773
		Trend (1-5)	Each	1.25133	1.18369	1.32334
			Pooled	1.25339	1.18624	1.32485
	11th-90th	1	Each	2.42613	1.98138	3.00018
			Pooled	2.41187	1.97452	2.97441
		2	Each	2.97672	2.43297	3.67841
			Pooled	2.95888	2.42427	3.6464
		3	Each	3.44198	2.81457	4.25157
			Pooled	3.4198	2.80324	4.21264
		4	Each	4.18305	3.42205	5.16492
			Pooled	4.15098	3.4041	5.1113
		5	Each	6.25125	5.11711	7.71435
			Pooled	6.2039	5.09079	7.63494
		Trend (1-5)	Each	1.25629	1.23677	1.27616
			Pooled	1.25562	1.23612	1.27547
	91st-100th	1	Each	5.51183	4.34619	7.03839
			Pooled	5.48518	4.33027	6.99375
		2	Each	6.5906	5.22103	8.38111
			Pooled	6.54905	5.19712	8.31131
		3	Each	7.17031	5.6695	9.13506
			Pooled	7.1061	5.62803	9.03552
		4	Each	7.93304	6.29675	10.0713
			Pooled	7.88514	6.26923	9.9907
		5	Each	12.5533	9.97651	15.9229
			Pooled	12.5047	9.95481	15.8297
		Trend (1-5)	Each	1.20029	1.15315	1.24956
			Pooled	1.20074	1.15321	1.25044
Meta analysis	1st-10th	1	Each	1 (baseline)	-	-	-	-	-
(random-effect model)			Pooled	1 (baseline)	-	-	-	-	-
		2	Each	1.27189	0.997872	1.62115	0.0509847	0	0.97483
			Pooled	1.26737	0.992273	1.61875	0.223104	0	0.894445
		3	Each	1.75999	1.3504	2.29382	1.6845	0	0.430739
			Pooled	1.79969	1.42878	2.26689	1.16269	0	0.559147
		4	Each	1.91708	1.52326	2.41272	0.301318	0	0.860141
			Pooled	1.92037	1.5234	2.42077	1.40933	0	0.494274
		5	Each	2.72423	2.17536	3.41159	1.12718	0	0.569162
			Pooled	2.71254	2.16249	3.40251	1.20346	0	0.547863
		Trend (1-5)	Each	1.2914	1.20592	1.38294	2.17139	0.0789295	0.337668
			Pooled	1.28968	1.20425	1.38117	2.08459	0.0405766	0.352645
	11th-90th	1	Each	2.39113	1.98713	2.87728	0.21697	0	0.897192
			Pooled	2.41012	2.00115	2.90269	0.629537	0	0.729958
		2	Each	2.99441	2.49042	3.6004	0.130286	0	0.936933
			Pooled	2.99755	2.49075	3.60745	0.616426	0	0.734759
		3	Each	3.53064	2.93762	4.24336	0.493153	0	0.781472
			Pooled	3.52903	2.9336	4.24532	1.28067	0	0.527116
		4	Each	4.34978	3.62064	5.22575	0.675055	0	0.713532
			Pooled	4.34559	3.61384	5.2255	1.32181	0	0.516383
		5	Each	6.41294	5.34049	7.70076	0.862459	0	0.64971
			Pooled	6.38265	5.31041	7.67138	1.99073	0	0.369588
		Trend (1-5)	Each	1.29577	1.24533	1.34826	11.4269	0.824974	0.0033013
			Pooled	1.29513	1.2424	1.3501	12.3037	0.837447	0.00212958
	91st-100th	1	Each	5.3608	4.33016	6.63673	0.310788	0	0.856078
			Pooled	5.37029	4.32986	6.66072	0.760568	0	0.683667
		2	Each	6.99098	5.66413	8.62864	1.29219	0	0.524087
			Pooled	7.18138	5.55842	9.2782	1.73621	0	0.419747
		3	Each	8.00715	6.1478	10.4288	1.86976	0	0.392634
			Pooled	8.00688	5.99711	10.6902	2.13171	0.0617858	0.344433
		4	Each	8.19517	6.65813	10.087	0.345016	0	0.841552
			Pooled	8.21262	6.66361	10.1217	0.974731	0	0.614243
		5	Each	13.2469	10.7694	16.2943	1.20074	0	0.54861
			Pooled	13.2553	10.7626	16.3253	1.60733	0	0.447686
		Trend (1-5)	Each	1.23599	1.1705	1.30514	3.06856	0.348228	0.215611
			Pooled	1.23739	1.17542	1.30263	2.90901	0.31248	0.233516
a, PGS percentile range; b, normalization in each dataset or after pooling all (TMM8K, TMM18K, TMM67K) dataset; c, OR where the loweset PGS group (1st-10th) was the beseline. TMM, Tohoku Medical Megabank; PGS, polygenic score; OR, odds ratio.
